# Supplementary material for: PBRM1 acts as a p53 lysine-acetylation reader to suppress renal tumor growth
Source: Nat Commun. 2019 Dec 20;10:5800. doi: 10.1038/s41467-019-13608-1 (PMC6925188; doi:10.1038/s41467-019-13608-1)
Supplement: Supplementary file 4 — Source Data [file 41467_2019_13608_MOESM4_ESM.xlsx]

## Sheet: Fig 4c
	H1299-V			H1299-p53			H1299-PBRM1-KO#1-V			H1299-PBRM1-KO#1-p53
	assay 1	assay 2	assay 3	assay 1	assay 2	assay 3	assay 1	assay 2	assay 3	assay 1	assay 2	assay 3
BCL2A1	1	1	1	9.0788	7.0035	10.1612	2.1067	1.0335	0.9794	3.7064	1.2311	1.4565
CDC25c	1	1	1	0.5079	0.4788	0.3816	1.521	1.4565	1.6133	0.8011	0.7738	0.8781
CDKN1A	1	1	1	50.5626	59.9907	34.5539	0.838	1.0792	0.4538	19.2929	33.5909	9.1261
FAS	1	1	1	3.8089	3.2639	4.5789	1.244	1.0699	1.3195	2.775	2.395	2.8929
MDM2	1	1	1	7.7812	9.7586	6.9661	0.5	0.8586	1.1147	4.9588	6.1681	5.078
PIDD	1	1	1	8.1426	12.5751	10.091	0.9828	2.3254	1.1688	4.2134	6.7272	3.6617
RPRM	1	1	1	7.1916	12.9287	8.9383	0.0098	1.4923	0.012	1.6301	3.387	1.8182
TNFRSF10B	1	1	1	3.7654	5.0718	4.1411	0.895	1.3637	0.9044	2.514	3.3404	2.3416

## Sheet: Fig 4e
	H1299-PBRM1-KO#1-V+V			H1299-PBRM1-KO#1-V+p53			H1299-PBRM1-KO#1-PBRM1+V			H1299-PBRM1-KO#1-PBRM1+p53
	assay 1	assay 2	assay 3	assay 1	assay 2	assay 3	assay 1	assay 2	assay 3	assay 1	assay 2	assay 3
CDKN1A	1	1	1	70.341	35.969	54.827	1.007	0.979	0.87	88.801	57.713	87.264
MDM2	1	1	1	25.992	11.323	18.235	1.007	0.885	1.115	28.394	16.063	24.003

## Sheet: Fig 4f
		H1299-PBRM1-KO#1-V+V			H1299-PBRM1-KO#1-V+p53			H1299-PBRM1-KO#1-PBRM1+V			H1299-PBRM1-KO#1-PBRM1+p53
		assay 1	assay 2	assay 3	assay 1	assay 2	assay 3	assay 1	assay 2	assay 3	assay 1	assay 2	assay 3
CDKN1A-RE1	IgG	0.0474	0.0227	0.0249	0.0187	0.0322	0.041	0.076	0.0267	0.0138	0.0226	0.0098	0.0282
CDKN1A-RE1	p53	0.0276	0.0137	0.0211	1.1399	1.0517	0.8091	0.0176	0.015	0.0069	1.5932	1.3584	1.1188
CDKN1A-RE1	Flag	0.0211	0.0306	0.0223	0.0317	0.0404	0.0081	0.0688	0.0371	0.0549	0.1511	0.1643	0.1144
CDKN1A-TSS	IgG	0.0064	0.0149	0.0169	0.0855	0.0218	0.0244	0.0534	0.0244	0.0185	0.0246	0.0059	0.0135
CDKN1A-TSS	p53	0.0294	0.0246	0.0205	0.1993	0.2454	0.1826	0.0081	0.0124	0.0208	0.2435	0.2503	0.2272
CDKN1A-TSS	Flag	0.0284	0.0315	0.0269	0.049	0.0158	0.0204	0.0468	0.0849	0.0567	0.1144	0.1436	0.1272

## Sheet: Fig 5g
	RCC4-GFP-Ctrl			RCC4-PBRM1-Ctrl			RCC4-PBRM1-BD4*-Ctrl			RCC4-GFP-Etop			RCC4-PBRM1-Etop			RCC4-PBRM1-BD4*-Etop
	assay 1	assay 2	assay 3	assay 1	assay 2	assay 3	assay 1	assay 2	assay 3	assay 1	assay 2	assay 3	assay 1	assay 2	assay 3	assay 1	assay 2	assay 3
CDKN1A	1	1	1	1.1251	1.2142	1.0226	0.976	1.0175	0.9727	49.6546	44.3116	55.0506	70.754	72.9408	96.454	45.9041	43.4526	51.1258
MDM2	1	1	1	1.007	0.9931	1.007	1.0175	0.9828	0.9862	12.9102	12.821	12.4332	16.2786	15.8174	16.0682	11.4101	13.589	12.0244
GADD45A	1	1	1	0.838	0.976	0.9854	0.9461	0.8827	0.8322	6.5687	5.0617	5.7956	7.8588	6.8115	7.8052	6.7644	6.5588	6.6252
PUMA	1	1	1	0.9526	1.0497	0.9461	0.8438	0.8675	0.8586	10.0905	12.0208	9.8829	13.0108	15.9071	14.8041	10.713	12.1902	12.2164
NOXA	1	1	1	1.093	1.1083	1.1006	1.2746	0.9772	1.0918	7.6934	9.2403	9.8148	11.5749	11.4155	13.296	9.833	9.0815	9.5044

## Sheet: Fig 5h
		RCC4-GFP-Ctrl			RCC4-PBRM1-Ctrl			RCC4-PBRM1-BD4*-Ctrl			RCC4-GFP-Etop			RCC4-PBRM1-Etop			RCC4-PBRM1-BD4*-Etop
		assay 1	assay 2	assay 3	assay 1	assay 2	assay 3	assay 1	assay 2	assay 3	assay 1	assay 2	assay 3	assay 1	assay 2	assay 3	assay 1	assay 2	assay 3
CDKN1A-RE1	IgG	0.006	0.0005	0.0203	0.0123	0.0059	0.0039	0.0033	0.0327	0.0212	0.0085	0.0005	0.035	0.0505	0.0097	0.0041	0.0214	0.0004	0.0552
CDKN1A-RE1	p53	0.2452	0.158	0.174	0.3983	0.2056	0.2112	0.2486	0.2269	0.2538	1.555	1.8621	1.9888	1.8428	2.4571	2.4942	1.5332	1.7924	1.8343
CDKN1A-RE1	Flag	0.0507	0.0098	0.0187	0.0699	0.043	0.0352	0.0586	0.0315	0.0298	0.0131	0.0381	0.0109	0.118	0.114	0.1263	0.1332	0.168	0.1906
CDKN1A-TSS	IgG	0.024	0.0153	0.0259	0.0078	0.005	0.0005	0.0149	0.0073	0.0132	0.0271	0.0133	0.0111	0.0189	0.0112	0.0115	0.0034	0.0089	0.0004
CDKN1A-TSS	p53	0.0507	0.1039	0.0352	0.1164	0.1195	0.0554	0.0739	0.1213	0.0426	0.1782	0.1891	0.2677	0.2655	0.2336	0.2293	0.1764	0.1865	0.221
CDKN1A-TSS	Flag	0.0711	0.0051	0.0493	0.0305	0.0356	0.0311	0.0493	0.0232	0.0493	0.013	0.0086	0.0269	0.1053	0.1575	0.1136	0.204	0.1814	0.171
CDKN1A-intron	IgG	0.0079	0.0115	0.0125	0.0129	0.0071	0.025	0.0236	0.0061	0.0093	0.0168	0.0118	0.0228	0.0385	0.0091	0.0101	0.016	0.0065	0.0074
CDKN1A-intron	p53	0.0266	0.0372	0.0558	0.0263	0.0182	0.0242	0.0284	0.0417	0.0206	0.077	0.0504	0.06	0.0601	0.0759	0.0609	0.0801	0.0517	0.0545
CDKN1A-intron	Flag	0.0221	0.0152	0.005	0.0446	0.013	0.0348	0.0145	0.0315	0.0206	0.0279	0.0296	0.0971	0.1192	0.074	0.066	0.0594	0.0845	0.0675

## Sheet: Fig 6a
			Band Density
No.	Vinculin	p53	K382Ac	MDM2	PUMA	p21
1	11705.7	8444.1	5925.89	4308.83	1849.91	1672.52
2	12853.4	7513.84	3272.8	6656.5	2202.77	1766.75
3	13224.7	7975.95	4096.45	3562.78	1551.69	1760.22
4	11877.6	13086	37599	6822.35	2469.96	3774.83
5	10900.1	11771	37469	9578.87	3625.67	5291.2
6	11225.3	12264.2	36296.6	6681.23	2414.57	4300.31
7	8992.86	12963.3	33337.2	6246.92	1779.79	3870.4
8	9810.34	13706.1	38146.8	8337.38	2251.89	5917.43
9	9196.37	11940.5	40073.5	5360.29	1954.65	3749.54
10	7879.33	11579	39963.2	4437.01	2161.57	3876.4
11	8299.97	11027	36465.7	4978.5	2872.68	7586.49
12	7907.83	9894.66	33504.4	2820.5	1809.63	4271.85
			Relative ratio
No.		p53	K382Ac	MDM2	PUMA	p21
1		1	1	1	1	1
2		0.810383	0.502977	1.40692	1.08443	0.962025
3		0.836068	0.61188	0.731884	0.742448	0.931555
4		1.52729	6.25304	1.56043	1.31585	2.22431
5		1.49703	6.7903	2.3874	2.10478	3.39745
6		1.51457	6.38725	1.61696	1.3611	2.6812
7		1.99831	7.32281	1.88716	1.25233	3.01221
8		1.93675	7.68102	2.3088	1.45249	4.2216
9		1.79992	8.6077	1.58348	1.34494	2.85358
10		2.03717	10.0188	1.52982	1.73592	3.44324
11		1.84173	8.67868	1.62953	2.19008	6.39724
12		1.73456	8.36933	0.968966	1.44805	3.78083

## Sheet: Fig 6b
			Band Density
Lane	Vinculin	p53	K382Ac	MDM2	PUMA	p21
1	14476.1	19712.6	237.505	7542.15	2274.62	2032.78
2	11476	21073.5	211.637	7798.94	3918.4	7011.58
3	14193.6	17787.4	226	4269.58	3115.08	1860.77
4	10667.1	29722.4	13724.1	9031.84	5546.12	6069.98
5	11075.5	31145.9	10109.6	15614.6	13078.5	20367.4
6	12088.2	29543.5	12931	9742.19	5313.81	5668.34
7	10314.4	28235.2	9118.23	4747.27	6635.3	4942.16
8	9202.08	27551.4	11724.6	7054.58	14287.5	17100.7
9	9399.89	25415.2	11414.9	4484.51	6017.22	4940.13
10	11824.2	22502.1	10052	4708.91	4813.88	3694.48
11	11138.2	18859.5	8552.89	7480.45	13249.7	13257.4
12	6560.88	14598.5	8743.03	3769.09	4514.58	3224.47
			Relative ratio
Lane		p53	K382Ac	MDM2	PUMA	p21
1		1	1	1	1	1
2		1.34851	1.12402	1.30438	2.17302	4.351
3		0.920295	0.970477	0.577363	1.39675	0.933598
4		2.04618	78.4163	1.62512	3.30891	4.0523
5		2.06511	55.6338	2.70597	7.51513	13.0958
6		1.79476	65.1989	1.54686	2.7976	3.33929
7		2.01028	53.8814	0.883402	4.09413	3.41222
8		2.1987	77.6573	1.47144	9.88126	13.2339
9		1.98554	74.0147	0.915691	4.07395	3.74263
10		1.39752	51.8144	0.764372	2.59099	2.22506
11		1.24344	46.8026	1.28905	7.57071	8.47632
12		1.63401	81.2213	1.10263	4.37924	3.49992

## Sheet: Fig 6d
Tumor weight (g)
Left	GFP	1.7	0.93	1.346	1.11	1.44	2.571	2.551	0.744	0.526	0.646
Right	PBRM1-wt	0.537	1.457	0.364	1.42	0.74	0.877	1.235	0.212	0.178	0.361

## Sheet: Fig 6g
Tumor weight (g)
Left	PBRM1-wt	0.394	0.008	0.193	0.121	1.386	0.028	0.296	0.718	0.295	0.57
Right	PBRM1-BD4*	0.127	0.571	0.805	0.557	1.81	0.919	1.054	1.03	1.204	0.59

## Sheet: Supp Fig 4b
	HCT116-Ctrl			HCT116-Etop			HCT116-PBRM1-KOs-Ctrl			HCT116-PBRM1-KOs-Etop
	assay 1	assay 2	assay 3	assay 1	assay 2	assay 3	assay 1	assay 2	assay 3	assay 1	assay 2	assay 3
CDKN1A	1	1	1	28.6408	17.6304	15.6707	1.0515	1.0792	0.9727	22.8639	14.0419	10.4953
APAF1	1	1	1	4.2871	2.1372	2.021	1.1567	1.21	1.1607	3.8371	1.6529	1.6644
BTG2	1	1	1	12.7286	8.1398	8.4269	0.9931	1.0792	1.0943	11.7942	7.21	7.1602
PIDD	1	1	1	3.0525	2.0705	1.9453	1.1975	1.1769	1.1057	2.3295	1.4093	1.4897
BCL2A1	1	1	1	22.8639	13.3173	11.9548	1.0497	1.6079	1.2314	19.7667	6.9761	9.2884
RPRM	1	1	1	3.6301	2.9362	2.0097	0.4538	0.9341	0.8208	2.5491	2.7797	1.3828
MDM2	1	1	1	4.6589	5.7624	5.4264	0.8601	1.0705	1.073	3.9724	5.9039	5.945
PUMA	1	1	1	4.4076	5.3332	3.1939	0.9659	0.8601	1.0842	4.8793	7.235	3.2117
BAX	1	1	1	2.7702	2.6851	2.7226	0.8394	0.9526	0.933	1.7963	2.3457	2.3134
GADD45A	1	1	1	4.4076	2.5584	3.0105	1.0515	1.0571	1.6644	3.9586	2.1289	3.1241
NOXA	1	1	1	3.0738	3.8683	4.6765	0.9412	1.0047	1.0645	3.0525	3.6808	3.6554

[truncated: 14 more sheets: Supp Fig 4c, Supp Fig 4d, Supp Fig 4e, Supp Fig 5a, Supp Fig 5b, Supp Fig 5c, Supp Fig 5d, Supp Fig 5e, Supp Fig 5f, Fig 5i, 5j, S5g, S5h &S5i, Supp Fig 6a, Supp Fig 6b, Supp Fig 6d, Supp Tab 1]
